# Supplementary material for: Light-Up Split Broccoli Aptamer as a Versatile Tool for RNA Assembly Monitoring in Cell-Free TX-TL Systems, Hybrid RNA/DNA Origami Tagging and DNA Biosensing
Source: Int J Mol Sci. 2023 May 9;24(10):8483. doi: 10.3390/ijms24108483 (PMC10218337; doi:10.3390/ijms24108483)
Supplement: Supplementary file 1 [file ijms-24-08483-s001.zip]

Archive with 1 entries (1 files):
- ijms-2252382-supplementary.pdf
